# Supplementary material for: Effects of Albumin on Survival after a Hepatic Encephalopathy Episode: Randomized Double-Blind Trial and Meta-Analysis
Source: J Clin Med. 2021 Oct 23;10(21):4885. doi: 10.3390/jcm10214885 (PMC8584661; doi:10.3390/jcm10214885)
Supplement: Supplementary file 1 [file jcm-10-04885-s001.zip]

Archive with 1 entries (1 files):
- jcm-1421104-supplementary.pdf
